# Supplementary material for: Immune Profile of Exosomes in African American Breast Cancer Patients Is Mediated by Kaiso/THBS1/CD47 Signaling
Source: Cancers (Basel). 2023 Apr 13;15(8):2282. doi: 10.3390/cancers15082282 (PMC10136634; doi:10.3390/cancers15082282)
Supplement: Supplementary file 1 [file cancers-15-02282-s001.zip]

Archive with 2 entries (2 files):
- cancers-2136835-file S1.pdf
- cancers-2136835-supplementary.pdf
